# Supplementary material for: Mowing of Carex brevicuspis (Cyperaceae) improves food quality for herbivorous geese in Dongting Lake: the potential mechanisms
Source: Front Plant Sci. 2025 May 19;16:1566808. doi: 10.3389/fpls.2025.1566808 (PMC12127369; doi:10.3389/fpls.2025.1566808)
Supplement: Supplementary file 1 [file Table1.xlsx]

## Sheet: Sheet1
height
Group	Block	T1	T2	T3	T4	T5	T6	T7	T8	T9	T10
full mowing	1	10	16	8	5	4	3	5	6	7	28
full mowing	1	12	15	11	4	3	4	6	6	6	33
full mowing	2	8	10	3	3	4	5	5	3	6	18
full mowing	2	9	13	4	3	3	5	5	4	6	26
full mowing	3	9	14	5	5	3	5	3	7	8	14
full mowing	3	10	12	6	5	3	4	4	6	8	19
stubble mowing	1	12	16	10	4	7	7	8	8	9	30
stubble mowing	1	16	15	8	6	6	6	7	10	8	35
stubble mowing	2	15	17	6	5	4	7	6	7	5	28
stubble mowing	2	14	12	5	4	4	4	7	6	4	34
stubble mowing	3	14	16	10	6	5	7	5	7	5	24
stubble mowing	3	15	17	6	5	5	7	7	8	6	25
no mowing	1	54	51	47	47	37	46	33	30	33	50
no mowing	1	46	52	44	44	31	27	42	28	35	52
no mowing	2	40	29	35	35	36	31	20	26	30	42
no mowing	2	49	42	32	32	32	29	35	21	30	43
no mowing	3	50	45	42	42	40	40	38	24	30	47
no mowing	3	52	50	38	38	43	37	35	30	32	46
density
Group	Block	T1	T2	T3	T4	T5	T6	T7	T8	T9	T10
full mowing	1	68	1288	684	172	140	220	312	828	1284	1608
full mowing	1	140	1252	496	144	96	348	452	704	1216	1632
full mowing	2	68	912	52	108	256	224	284	392	1200	1412
full mowing	2	112	768	148	128	176	340	228	352	1724	1972
full mowing	3	96	1220	328	344	156	204	224	320	1288	1152
full mowing	3	100	1100	280	248	208	188	256	312	772	2304
stubble mowing	1	124	512	152	72	252	308	592	868	1200	2100
stubble mowing	1	152	696	100	156	312	304	556	648	1448	2120
stubble mowing	2	136	236	56	140	188	496	392	560	1456	1332
stubble mowing	2	140	308	96	192	216	208	268	392	968	2240
stubble mowing	3	140	440	80	148	220	156	304	408	1064	1452
stubble mowing	3	144	472	36	100	252	176	432	280	1008	1200
no mowing	1	1548	1380	1916	1916	1756	920	824	784	1616	1692
no mowing	1	1564	1808	2204	2204	1860	860	828	944	1156	1960
no mowing	2	864	1092	1620	1620	1600	1008	1192	512	1224	1780
no mowing	2	1288	1896	2024	2024	1808	704	1296	600	1488	1856
no mowing	3	1000	1692	1712	1712	1224	676	1160	432	896	1784
no mowing	3	1168	1992	1704	1704	1204	876	728	352	760	2464
Aboveground Biomass
Group	Block	T1	T2	T3	T4	T5	T6	T7	T8	T9	T10
full mowing	1	0.32	60.32	22.68	3	1.88	2.52	5.08	17.4	31.92	215.84
full mowing	1	1.08	41.32	13.68	2.64	1.36	4.72	9.28	18.08	24.48	220.88
full mowing	2	0.8	8.6	0.6	1.24	3.8	3.12	4.4	5.96	27.12	124.68
full mowing	2	1	8.56	1.32	1.52	1.8	5.08	4.04	6.68	25.2	178.16
full mowing	3	0.84	24.72	6	4.88	2.08	3.92	2.8	8.04	33.44	102.28
full mowing	3	0.8	15.56	4.36	3.4	3.6	3.08	3.96	7.76	23.12	139.52
stubble mowing	1	0.96	14.64	4.48	0.88	5.04	5.64	13.72	31.36	49.92	304.08
stubble mowing	1	2.16	16.44	2.72	2.88	5.28	5.44	12.4	39	48.84	292.4
stubble mowing	2	2.96	4.92	0.48	1.64	2.68	9.36	6	14.28	34.84	82.6
stubble mowing	2	1.12	6.16	0.92	2.76	3.12	2.92	6.04	9.4	21.24	267.96
stubble mowing	3	1.8	15.2	2.36	1.96	4.28	3.16	5.88	9	30.88	181.04
stubble mowing	3	2.4	14.8	0.96	1.24	4.52	3.32	8.8	7.6	29	160.92
no mowing	1	164.84	154.68	245.8	245.8	154.96	125	82.76	48.28	82.96	356.88
no mowing	1	136.2	215.24	249.8	249.8	115.68	55.8	117.4	72.24	74.84	392.56
no mowing	2	126.88	93.36	147.4	147.4	136.92	87.6	109.72	21.32	56.72	227.28
no mowing	2	126.2	217.32	138.04	138.04	110.24	58.56	88.84	24.44	54.56	257.32
no mowing	3	171.56	216.2	188.08	188.08	116.48	51.16	86.04	15.64	44.92	293.8
no mowing	3	205	364.68	177.88	177.88	107.68	72.8	105.24	18.12	65.56	377.68
Moisture Content
Group	Block	T0	T1	T2	T3	T4	T5	T6	T7	T8	T9	T10
full mowing	1	67.2465	61.9048	71.6381	73.4923	73.2143	74.8663	73.8589	68.408	77.0932	82.1596	80.2446
full mowing	1	65.0388	59.7015	75.1981	73.9924	73.8095	72.3577	76.6337	71.3933	79.7036	80.7123	80.0051
full mowing	2	64.4324	62.381	79.307	67.3913	73.9496	74.6667	75.8514	62.963	77.4924	81.035	78.3707
full mowing	2	67.2465	74.7475	70.765	81.3559	72.0588	73.3728	74.7012	61.3027	78.4238	81.0924	79.1976
full mowing	3	65.0388	62.1837	70.4165	77.5785	73.1278	76.3636	75.1269	68.3258	83.1092	84.7306	84.8528
full mowing	3	64.4324	63.1837	73.5014	77.572	75.9207	75.4434	75.9375	71.4697	83.8333	86.8815	84.6796
stubble mowing	1	72.3523	63.0769	73.913	76.4706	73.8095	73.5294	76.9231	74.3647	78.8565	80.7526	79.8766
stubble mowing	1	62.3448	44.3299	73.738	72.6908	72.7273	73.8614	76.2238	75.7053	80.6548	81.3815	80.1288
stubble mowing	2	59.0289	66.6667	62.3853	76.9231	75.5952	71.6102	74.6479	65.2778	79.4945	77.8315	76.8835
stubble mowing	2	68.3523	56.25	70.913	81.6	72.51	72.4382	70.5645	74.276	79.6889	77.0428	78.996
stubble mowing	3	62.3448	56.5809	70.738	79.5848	75.9804	72.8426	75.2351	72.0532	84.1214	84.112	84.2024
stubble mowing	3	63.0289	58.5809	68.3853	76.699	75.7813	73.5981	76.4873	72.3345	85.3846	81.2855	81.8808
no mowing	1	68.4976	68.3487	57.5195	54.9916	54.9916	62.2711	58.3888	37.5302	79.7958	78.0937	81.0706
no mowing	1	67.3341	65.7789	64.5217	54.3861	54.3861	55.1734	52.4899	29.9304	80.8909	80.7787	80.0476
no mowing	2	62.7656	66.9326	63.5141	53.6828	53.6828	58.154	49.6313	26.9048	81.2192	81.0301	79.3989
no mowing	2	68.4976	73.2854	60.832	60.4425	60.4425	59.2609	43.6092	45.3763	80.9122	85.297	81.543
no mowing	3	67.3341	69.6397	56.7565	55.7417	55.7417	57.4528	56.8739	41.533	84.9673	85.1867	83.5173
no mowing	3	62.7656	60.1044	58.9842	56.6991	56.6991	52.9647	51.1421	34.1592	82.3323	82.1006	82.1001
Root Biomass
Group	Block	T2	T3	T4	T5	T6	T7	T8	T9	T10
full mowing	1	36.547	49.7112	42.1464	39.958	32.6582	47.8096	36.5557	35.8262	36.2767
full mowing	1	38.4895	41.3473	40.014	35.6022	42.5657	36.2193	34.7079	31.4274	39.7271
full mowing	2	36.0178	41.0755	36.5557	35.4897	34.5578	40.2611	35.1181	35.3678	36.3296
full mowing	2	39.5899	40.5699	47.3641	37.96	34.7471	30.4998	38.4895	40.4554	33.6238
full mowing	3	46.0052	48.9784	49.8397	34.5207	42.5714	37.2988	39.0282	42.498	40.0999
full mowing	3	51.9708	51.9569	32.8	49.4821	33.4114	36.226	41.6038	33.4305	37.2537
stubble mowing	1	47.3303	47.4198	47.1406	42.6146	41.2272	42.9735	43.6147	37.9389	40.5581
stubble mowing	1	36.1065	49.4854	48.6983	46.7915	37.2215	44.8482	39.2754	42.9902	34.1503
stubble mowing	2	32.7365	45.1522	45.6964	38.767	37.0815	42.1692	41.5403	30.927	27.5652
stubble mowing	2	37.1203	49.4077	38.3354	40.6231	37.2988	27.9943	44.6927	37.4785	34.9125
stubble mowing	3	53.0856	54.9967	37.9073	47.0353	34.3907	28.3915	43.0349	43.9054	38.0883
stubble mowing	3	38.7979	46.2325	48.6259	44.0254	39.0056	35.573	35.7726	38.5476	36.2348
no mowing	1	37.5148	42.9083	46.7357	38.304	31.8622	39.1101	33.5452	44.1724	29.4156
no mowing	1	49.5177	56.7986	39.2082	44.1398	41.3183	40.6113	40.5423	37.6362	33.2698
no mowing	2	39.2714	50.6691	42.135	45.2813	34.3767	30.9089	39.2877	38.8556	36.6933
no mowing	2	38.425	51.2718	40.7215	31.9675	37.6638	33.0139	33.7378	34.3604	36.3252
no mowing	3	62.0039	42.262	52.1444	48.509	45.1752	45.5895	44.4774	41.7976	40.3167
no mowing	3	57.1468	45.7943	41.65	39.4745	42.7383	38.1387	41.673	37.6659	35.1773
TRB Density
Group	Block	T2	T3	T4	T5	T6	T7
full mowing	1	64	96	224	448	48	272
full mowing	1	144	64	240	416	144	256
full mowing	2	80	48	288	272	144	224
full mowing	2	112	208	176	224	112	128
full mowing	3	224	224	176	288	144	144
full mowing	3	144	160	160	192	160	176
stubble mowing	1	256	192	416	432	304	400
stubble mowing	1	128	160	480	160	304	176
stubble mowing	2	272	224	384	272	208	240
stubble mowing	2	240	112	128	272	464	160
stubble mowing	3	144	192	144	272	224	80
stubble mowing	3	208	64	192	208	128	112
no mowing	1	256	80	208	256	144	144
no mowing	1	208	160	208	256	176	432
no mowing	2	240	48	224	272	160	432
no mowing	2	256	496	192	416	304	192
no mowing	3	192	176	160	368	240	128
no mowing	3	208	128	320	256	64	144
SRB Density
Group	Block	T2	T3	T4	T5	T6	T7
full mowing	1	64	96	176	416	32	256
full mowing	1	128	48	128	384	96	256
full mowing	2	48	48	256	256	96	160
full mowing	2	96	192	160	176	64	96
full mowing	3	208	208	160	224	80	112
full mowing	3	144	112	112	144	112	160
stubble mowing	1	256	176	368	416	272	384
stubble mowing	1	112	128	384	144	272	128
stubble mowing	2	224	192	336	192	112	208
stubble mowing	2	208	80	112	224	400	112
stubble mowing	3	128	128	112	240	144	48
stubble mowing	3	176	64	112	144	96	96
no mowing	1	240	48	176	240	112	112
no mowing	1	192	144	176	240	160	416
no mowing	2	240	32	176	240	128	384
no mowing	2	224	432	160	368	224	128
no mowing	3	144	144	144	336	224	80
no mowing	3	176	96	304	240	48	80
LRB Density
Group	Block	T2	T3	T4	T5	T6	T7
full mowing	1	0	0	48	32	16	16
full mowing	1	16	16	112	32	48	0
full mowing	2	32	0	32	16	48	64
full mowing	2	16	16	16	48	48	32
full mowing	3	16	16	16	64	64	32
full mowing	3	0	48	48	48	48	16
stubble mowing	1	0	16	48	16	32	16
stubble mowing	1	16	32	96	16	32	48
stubble mowing	2	48	32	48	80	96	32
stubble mowing	2	32	32	16	48	64	48
stubble mowing	3	16	64	32	32	80	32
stubble mowing	3	32	0	80	64	32	16
no mowing	1	16	32	32	16	32	32
no mowing	1	16	16	32	16	16	16
no mowing	2	0	16	48	32	32	48
no mowing	2	32	64	32	48	80	64
no mowing	3	48	32	16	32	16	48
no mowing	3	32	32	16	16	16	64
Biomass per SRB
Group	Block	T2	T3	T4	T5	T6	T7
full mowing	1	0.0073	0.0088	0.0118	0.0126	0.0096	0.0078
full mowing	1	0.0066	0.0083	0.0116	0.0083	0.0063	0.0122
full mowing	2	0.0067	0.0097	0.0111	0.009	0.0105	0.0163
full mowing	2	0.0088	0.0059	0.0101	0.0072	0.012	0.0057
full mowing	3	0.0068	0.0122	0.0071	0.0089	0.017	0.0069
full mowing	3	0.006	0.019	0.0143	0.0118	0.013	0.0061
stubble mowing	1	0.0064	0.0134	0.0156	0.0117	0.0125	0.0103
stubble mowing	1	0.0079	0.0135	0.0136	0.0153	0.0097	0.0155
stubble mowing	2	0.0073	0.0084	0.0143	0.0099	0.0106	0.0091
stubble mowing	2	0.0091	0.0124	0.016	0.0128	0.0107	0.0094
stubble mowing	3	0.0073	0.01	0.0156	0.0109	0.0078	0.0087
stubble mowing	3	0.0066	0.0065	0.0147	0.0118	0.0147	0.0095
no mowing	1	0.0097	0.0157	0.0192	0.0153	0.0166	0.0113
no mowing	1	0.0106	0.0187	0.0275	0.0149	0.0099	0.0174
no mowing	2	0.0085	0.02	0.0161	0.0161	0.0091	0.0152
no mowing	2	0.0103	0.0139	0.0132	0.0134	0.01	0.0139
no mowing	3	0.0077	0.0177	0.0133	0.016	0.013	0.0174
no mowing	3	0.0135	0.0173	0.0218	0.0171	0.0213	0.0248
Biomass per LRB
Group	Block	T2	T3	T4	T5	T6	T7
full mowing	1	0	0	0.00776667	0.01875	0.026	0.052
full mowing	1	0.014	0.039	0.00385714	0.00525	0.0113333	0
full mowing	2	0.011	0	0.01975	0.00612	0.00723333	0.00925
full mowing	2	0.018	0.021	0.021	0.007	0.00956667	0.00625
full mowing	3	0.024	0.023	0.025	0.00615	0.00975	0.0055
full mowing	3	0	0.0146667	0.00966667	0.00676667	0.0071	0.015
stubble mowing	1	0	0.041	0.013	0.036	0.01275	0.057
stubble mowing	1	0.019	0.0155	0.00545	0.00656	0.0627	0.0159
stubble mowing	2	0.0136667	0.02025	0.0114333	0.00516	0.00175	0.01615
stubble mowing	2	0.0155	0.0295	0.04	0.0132333	0.01095	0.0103333
stubble mowing	3	0.04	0.008	0.0105	0.013	0.006274	0.00775
stubble mowing	3	0.00975	0	0.00744	0.011325	0.01925	0.0253
no mowing	1	0.097	0.09225	0.04925	0.167	0.1	0.025
no mowing	1	0.107	0.182	0.08375	0.162	0.171	0.06
no mowing	2	0	0.189	0.0474333	0.078	0.1205	0.0295
no mowing	2	0.06075	0.0255	0.0575	0.0654333	0.02596	0.018325
no mowing	3	0.032	0.082	0.181	0.10125	0.161	0.0304667
no mowing	3	0.06725	0.09725	0.163	0.186	0.1	0.02745
SRB proportion
Group	Block	T2	T3	T4	T5	T6	T7
full mowing	1	100	100	78.5714	92.8571	66.6667	94.1176
full mowing	1	88.8889	75	53.3333	92.3077	66.6667	100
full mowing	2	60	100	88.8889	94.1176	66.6667	71.4286
full mowing	2	85.7143	92.3077	90.9091	78.5714	57.1429	75
full mowing	3	92.8571	92.8571	90.9091	77.7778	55.5556	77.7778
full mowing	3	100	70	70	75	70	90.9091
stubble mowing	1	100	91.6667	88.4615	96.2963	89.4737	96
stubble mowing	1	87.5	80	80	90	89.4737	72.7273
stubble mowing	2	82.3529	85.7143	87.5	70.5882	53.8462	86.6667
stubble mowing	2	86.6667	71.4286	87.5	82.3529	86.2069	70
stubble mowing	3	88.8889	66.6667	77.7778	88.2353	64.2857	60
stubble mowing	3	84.6154	100	58.3333	69.2308	75	85.7143
no mowing	1	93.75	60	84.6154	93.75	77.7778	77.7778
no mowing	1	92.3077	90	84.6154	93.75	90.9091	96.2963
no mowing	2	100	66.6667	78.5714	88.2353	80	88.8889
no mowing	2	87.5	87.0968	83.3333	88.4615	73.6842	66.6667
no mowing	3	75	81.8182	90	91.3043	93.3333	62.5
no mowing	3	84.6154	75	95	93.75	75	55.5556
Nitrogen Content		T0	T1	T2	T3	T4	T5	T6	T7	T8	T9	T10
full mowing		18.9191	28.3179	31.0498	25.6888	28.1529	30.3811	32.8958	35.4303	40.9488	40.4766	35.562
full mowing		15.0785	29.5469	32.3602	27.9731	27.0618	30.7093	36.8017	36.2332	39.1215	44.4138	36.054
stubble mowing		18.4528	25.5219	32.2522	25.798	25.4623	28.0118	35.7973	37.2128	42.727	42.3372	36.3848
stubble mowing		16.3779	27.6861	26.2027	29.8141	25.158	27.3339	30.8138	38.1275	43.552	39.6522	36.7671
no mowing		17.578	21.6508	18.6425	15.7386	15.9629	15.6454	16.924	15.2382	42.1587	36.384	34.2385
no mowing		18.26	16.5585	13.5977	17.9384	14.2712	16.1947	16.6717	14.34	41.0474	41.3979	33.8627
Crude fiber content		T0	T1	T2	T3	T4	T5	T6	T7	T8	T9	T10
full mowing		12.5938	10.8581	8.81	12.8474	12.9146	15.3941	14.8036	14.0567	11.1487	9.00669	9.21516
full mowing		12.7378	11.4193	8.93	10.9771	11.6878	13.1821	16.4742	14.2787	9.16194	7.6157	10.681
stubble mowing		13.0651	10.7116	9.19	8.6827	9.4791	9.7712	13.0994	10.1221	10.9901	8.63571	9.81419
stubble mowing		13.0497	12.1698	14.58	13.9442	10.0609	8.9605	13.9403	10.6105	9.93027	11.0495	7.71972
no mowing		12.36	11.2921	13.6003	12.1864	15.3898	15.3752	17.4212	17.1573	11.8488	11.3656	10.0369
no mowing		14.8085	11.3077	12.327	14.1214	13.3665	16.8421	19.8636	18.5581	10.4998	10.5325	11.4739
the number of droppings	Block
full mowing	1	445
full mowing	2	258
full mowing	3	506
stubble mowing	1	297
stubble mowing	2	164
stubble mowing	3	417
no mowing	1	107
no mowing	2	110
no mowing	3	239
